# Supplementary material for: Trusted Voices: Assessing Trusted Sources of Human Papillomavirus Vaccine Information Among a Sample of Hispanic Parents
Source: Vaccines (Basel). 2025 Aug 28;13(9):917. doi: 10.3390/vaccines13090917 (PMC12474148; doi:10.3390/vaccines13090917)
Supplement: Supplementary file 1 [file vaccines-13-00917-s001.zip]

Archive with 1 entries (1 files):
- vaccines-3778988-supplementary.pdf
